# Supplementary material for: Proprioceptive assessment in clinical settings: Evaluation of joint position sense in upper limb post-stroke using a robotic manipulator
Source: PLoS One. 2017 Nov 21;12(11):e0183257. doi: 10.1371/journal.pone.0183257 (PMC5697829; doi:10.1371/journal.pone.0183257)
Supplement: S1 Dataset — (XLSX) [file pone.0183257.s001.xlsx]

## Sheet: Sheet1
	SUBJ 1	SUBJ 2	SUBJ 3	SUBJ 4	SUBJ 5	SUBJ 6	SUBJ 7	SUBJ 8	SUBJ 9
TARGET1 - trial 1	-0.861863	3.34969	0.451987	3.26836	-0.569926	-0.295913	1.2236	0.237008	2.20803		[cm]
TARGET1 - trial 2	2.08371	0.942793	1.54099	0.451987	-0.171629	-0.101244	1.45597	1.66002	3.16275
TARGET1 - trial 3	0.899663	0.970941	1.18984	1.54099	-0.135738	-0.277261	1.2616	1.46336	2.97293
TARGET1 - trial 4	0.850342	1.59579	2.26325	1.18984	-0.358698	0.0313168	1.08502	0.274546	0.387842
TARGET1 - trial 5	0.337306	2.34455	2.51065	1.73295	-0.608926	0.406547	1.06269	-1.29354	0.274546
TARGET1 - trial 6	0.926313	1.18976	2.18458	2.26325	-0.842994	-0.594417	1.09549	-0.895988	1.37576
TARGET1 - trial 7	1.02103	1.95432	1.55301	1.9934	-2.38524	0.596162	0.789092	-0.814657	-0.814657
TARGET1 - trial 8	1.0925	1.84959	2.0361	2.18458	0.239586	-0.290627	0.448515	-1.28039	0.190025
TARGET1 - trial 9	1.28164	3.10001	2.58821	2.3892	-0.160917	0.249038	0.774955	-1.77714	-0.196819
TARGET1 - trial 10	1.2506	2.07056	2.73796	2.58821	-1.17161	-0.400771	1.2246	-0.196819	2.35752
TARGET2 - trial 1	-0.0862645	1.96822	3.09795	2.3537	0.215691	1.19189	2.87266	2.61144	2.65995
TARGET2 - trial 2	-0.340476	1.62101	1.28226	3.09795	0.145745	-0.302595	1.70128	1.759	0.661927
TARGET2 - trial 3	-1.66805	0.55524	1.73295	2.60217	-0.699909	0.463416	1.91088	0.661927	1.46336
TARGET2 - trial 4	1.64625	2.56439	1.26374	2.57333	-0.710792	0.933984	1.20777	2.97293	2.33594
TARGET2 - trial 5	0.32283	1.94853	2.57333	2.20064	-1.10595	-0.0158439	0.995727	1.31299	3.01631
TARGET2 - trial 6	1.72274	1.36351	1.9934	1.55301	0.40169	0.342034	2.62468	1.37576	0.961429
TARGET2 - trial 7	2.24532	2.04787	1.93554	2.75495	-0.0464073	0.835498	1.71959	1.25518	-1.29354
TARGET2 - trial 8	2.19071	1.75526	2.75495	3.8097	-1.12254	1.53889	1.49804	0.190025	-1.28039
TARGET2 - trial 9	1.76219	2.43306	2.3892	2.73796	-0.850258	0.223233	1.39079	-1.58232	-1.58232
TARGET2 - trial 10	0.697036	2.34281	2.73248	2.73248	-0.597527	0.65904	1.67867	-0.889821	-0.889821
TARGET3 - trial 1	0.694208	2.65663	2.47522	2.47522	1.21288	-0.474964	1.05148	3.16275	1.93513
TARGET3 - trial 2	-0.0820008	4.14643	2.3537	1.28226	1.36665	0.079596	0.180861	2.33594	2.04685
TARGET3 - trial 3	0.317279	1.73163	3.26836	2.51065	1.48828	0.739513	0.877699	3.01631	2.16075
TARGET3 - trial 4	1.6563	3.92931	2.60217	1.26374	-1.25146	1.29905	1.12109	2.16075	0.222934
TARGET3 - trial 5	0.862817	1.63762	2.20064	1.93554	0.313631	-0.166049	0.502352	0.387842	-1.56279
TARGET3 - trial 6	1.71607	1.88108	3.8097	2.47347	-0.308942	0.729134	0.162216	0.961429	1.31299
TARGET3 - trial 7	2.34036	2.55412	2.47347	2.0361	-1.16719	1.27363	0.120279	0.222934	1.25518
TARGET3 - trial 8	2.01204	1.36539	3.44511	3.44511	-1.19261	1.18415	0.904923	-1.56279	-0.895988
TARGET3 - trial 9	1.14933	2.18939	3.06044	3.06044	-0.0848915	1.00397	0.723077	-0.0890707	-1.77714
TARGET3 - trial 10	1.82796	0.295657	3.34061	3.34061	-0.875096	1.33968	1.75863	2.35752	-0.0890707
