# Supplementary material for: Proprioceptive assessment in clinical settings: Evaluation of joint position sense in upper limb post-stroke using a robotic manipulator
Source: PLoS One. 2017 Nov 21;12(11):e0183257. doi: 10.1371/journal.pone.0183257 (PMC5697829; doi:10.1371/journal.pone.0183257)
Supplement: S2 Dataset — (XLSX) [file pone.0183257.s002.xlsx]

## Sheet: Sheet1
	SUBJ 1	SUBJ 2	SUBJ 3	SUBJ 4	SUBJ 5	SUBJ 6	SUBJ 7	SUBJ 8	SUBJ 9
TARGET1 - trial 1	-0.0983419	3.8921	-1.58884	-0.405524	0.52814	1.09447	-2.36444	0.431731	0.814703		[cm]
TARGET1 - trial 2	-1.0505	5.01818	0.550029	-1.31873	-0.208087	0.463185	1.62216	-0.0239264	0.73731
TARGET1 - trial 3	-0.779019	4.17641	0.35756	-2.94493	-0.461615	1.58859	2.46492	-0.433398	0.420283
TARGET1 - trial 4	2.61082	4.15622	0.602303	-4.70669	0.670557	1.73273	1.98641	-0.551887	1.13397
TARGET1 - trial 5	-1.31302	3.54487	-0.323941	-3.13133	0.186738	1.89772	0.680112	0.329936	-1.82919
TARGET1 - trial 6	-0.845522	4.31255	0.641245	-3.33203	-0.461974	1.70422	2.51446	0.358627	-0.411733
TARGET2 - trial 1	1.1656	5.73829	-1.53418	-1.57325	1.53466	2.65539	-3.74887	1.49798	1.1962
TARGET2 - trial 2	-1.39	3.17227	-5.22996	-3.62383	-0.0978271	0.809467	-1.25135	0.63968	0.897479
TARGET2 - trial 3	0.153619	3.63819	2.09973	-0.153836	-0.114541	0.914898	-1.30644	0.624715	0.538449
TARGET2 - trial 4	1.24127	3.2912	0.363178	-1.61411	0.971779	-1.85371	2.34462	0.987388	0.231164
TARGET2 - trial 5	1.7264	4.83899	1.18807	-4.10119	-3.64312	1.45527	2.73686	0.569684	2.44966
TARGET2 - trial 6	0.392298	4.08596	-0.165188	-4.07674	0.947465	2.24661	1.22757	0.188181	2.08031
TARGET3 - trial 1	-2.50801	4.69689	0.207172	-0.386229	0.194084	1.99091	-2.72654	0.744839	1.20049
TARGET3 - trial 2	0.0962359	5.37326	3.44994	-1.78356	-0.606745	2.38366	0.0839423	0.663491	2.09024
TARGET3 - trial 3	-1.86947	2.80574	2.26863	-4.81157	-0.13639	2.46815	-1.13937	0.167676	3.59174
TARGET3 - trial 4	1.46805	2.322	1.10694	-7.21926	-1.64426	2.77837	0.241713	-0.158026	2.9936
TARGET3 - trial 5	-1.35438	2.65797	2.70982	-6.37575	-0.684793	1.75129	-2.52089	0.331094	0.302722
TARGET3 - trial 6	-0.597443	4.38944	2.09162	-6.66231	-4.14085	2.05154	3.73617	1.56703	-0.0942962
